# Supplementary material for: CYP1-Activation and Anticancer Properties of Synthetic Methoxylated Resveratrol Analogues
Source: Molecules. 2024 Jan 15;29(2):423. doi: 10.3390/molecules29020423 (PMC10818546; doi:10.3390/molecules29020423)
Supplement: Supplementary file 1 [file molecules-29-00423-s001.zip]

Archive with 1 entries (1 files):
- molecules-2775899-supplementary.pdf
